# Supplementary material for: Metabolic-dysfunction associated steatotic liver disease-related diseases, cognition and dementia: A two-sample mendelian randomization study
Source: PLoS One. 2024 Feb 29;19(2):e0297883. doi: 10.1371/journal.pone.0297883 (PMC10903857; doi:10.1371/journal.pone.0297883)
Supplement: S2 File — (XLSX) [file pone.0297883.s002.xlsx]

## Sheet: Legend
Supplementary table outline
Table	Title
1	Description of cognitive performance and AD datasets
2	MASLD-related diseases SNPs for cognitive performance
3	MASLD-related diseases SNPs for any dementia
4	MASLD-related diseases SNPs for AD
5	MASLD-related diseases SNPs for VD
6	Mendelian randomization analysis of MASLD and VD after exclusion of confounding
7	MASLD-related diseases SNPs for DLB
8	MASLD-related diseases SNPs for FTD
Abbreviations: AD, Alzheimer’s disease; MASLD, metabolic-dysfunction associated steatotic liver disease; SNPs, single nucleotide polymorphisms;
VD, vascular dementia; DLB, dementia with lewy bodies; FTD, frontotemporal dementia.

## Sheet: Table S1
List of cognitive performance datasets included in the study						List of AD datasets included in the study
Consortium	Cohort	Country	Samplesize			Consortium	Country	Cases	Controls
Included in Becker et al. (2021)						Included in Wightman et al. (2022)
UKB	/	UK	225056			IGAP	US & Europe	21982	41944
COGENT	ACPRC	UK	1461			UKB	UK	46613	318246
	ADNI	USA	259			DemGene	Norway	1638	6059
	ASPIS	Greece	919			TwinGene	Sweden	224	6321
	CAMH	Canada	80			STSA	Sweden	320	750
	CHS	USA	2931			deCODE (partially included)	Iceland	7002	181573
	CNP	USA	628			Finngen	Finland	1798	72206
	DCC	USA	1193			GR@CE	Spain	4120	3289
	DNS	USA	455			HUNT	Norway	1156	7157
	DUBLIN	Ireland	135			BioVU	US	600	36059
	FHS	USA	5360			23andMe	US	3807	359839
	GCAP	USA	964			Gothenburg H70 BCS and CADS	Sweden	712	2523
	GENADA	Canada	767			ANMerge	Europe	366	259
	HBCS	Finland	299			Total	/	90338	1036225
	IBG	USA	260
	LBC1936	UK	951
	LLFS	USA & Denmark	4081
	LOAD	USA	1033
	LOGOS	Crete	795
	MCTFR	USA	5448
	MUNICH	Germany	1095
	NCNG	Norway	625
	PNC	USA	4711
	TOP	Norway	661
	ZHH	USA	187
Total	/	/	260354
Reference
Becker J, Burik CAP, Goldman G, et al. Resource profile and user guide of the Polygenic Index Repository. Nat Hum Behav. 2021 Dec;5(12):1744-1758. doi: 10.1038/s41562-021-01119-3.
Wightman DP, Jansen IE, Savage JE, et al. A genome-wide association study with 1,126,563 individuals identifies new risk loci for Alzheimer's disease. Nat Genet. 2021 Sep;53(9):1276-1282. doi: 10.1038/s41588-021-00921-z.
Abbreviations: AD, Alzheimer’s disease; COGENT, Cognitive Genomics Consortium; ACPRC, Age and Cognitive Performance Research Cohort; ADNI, Alzheimer's Disease Neuroimaging Initiative;
ASPIS, Athens Study of Psychosis Proneness and Incidence; CHS, Cardiovascular Health Study; of Schizophrenia; CAMH, Center for Addiction and Mental Health;
CNP UCLA, Consortium for Neuropsychiatric Phenomics; DCC, Duke Cognition Cohort; DNS, Duke Neurogenetics Study; DUBLIN, Galway and Dublin, Ireland;
FHS, Framingham Heart Study; GCAP, NIMH Genes, Cognition and Psychosis Program; GENADA, Genotype–Phenotype Associations in Alzheimer's Disease;
HBCS, Helsinki Birth Cohort Study; IBG, Institute for Behavioral Genetics; LBC1936, Lothian Birth Cohort 1936 Study; LLFS, Long Life Family Study;
LOAD, Late Onset Alzheimer's Disease Family Study; LOGOS, Learning on Genetics of Schizophrenia Spectrum; MCTFR, Minnesota Center for Twin and Family Research;
MUNICH, Munich, Germany; NCNG, Norwegian Cognitive NeuroGenetics Study; PNC, Philadelphia Neurodevelopmental Cohort; TOP, Thematic Organized Psychosis Research Study;
ZHH, Zucker Hillside Hospital; IGAP, International Genomics of Alzheimer's Project; DemGene, Norwegian Dementia Genetics Network; GR@CE, Genomic Research at Ace;
HUNT,Trøndelag Health Study; BioVU, Biomedical Informatics of Vanderbilt University Medical Center; Gothenburg H70 BCS and CADS,Gothenburg H70 Birth Cohort Studies and Clinical AD from Sweden (Gothenburg);
ANMerge, AddNeuroMed consortium.

## Sheet: Table S2 CP
List of the 42 cALT SNPs in the MR analysis for cognitive performance
SNP	effect_allele.exposure	other_allele.exposure	effect_allele.outcome	other_allele.outcome	beta.exposure	beta.outcome	eaf.exposure	eaf.outcome	se.outcome	pval.outcome	se.exposure	pval.exposure	F statistics
rs10201587	G	A	G	A	-0.044	-0.0006	0.477	0.50257	0.00293	0.837	0.006	4.18e-12	53.7778
rs10433937	G	T	G	T	-0.081	-0.00166	0.255	0.25533	0.00328	0.613	0.008	5.28e-26	102.516
rs11601507	A	C	A	C	0.099	0.0013	0.072	0.07368	0.00575	0.821	0.013	1.53e-14	57.9941
rs11621792	T	C	T	C	0.042	0.00053	0.415	0.42475	0.00299	0.86	0.007	5.48e-10	36
rs11683367	C	T	C	T	-0.057	-0.00013	0.402	0.39945	0.00301	0.965	0.007	6.38e-18	66.3061
rs12500824	A	G	A	G	0.047	0.00061	0.391	0.3528	0.00308	0.842	0.007	7.92e-13	45.0816
rs132665	G	A	G	A	-0.066	0.00127	0.145	0.14119	0.00404	0.753	0.0098	1.18e-11	45.3561
rs1337101	T	G	T	G	-0.052	-0.00477	0.297	0.29235	0.00316	0.131	0.007	1.98e-12	55.1837
rs13389219	T	C	T	C	-0.053	0.00233	0.432	0.39598	0.00301	0.439	0.007	8.2e-16	57.3265
rs146774114	A	G	A	G	-0.157	0.00813	0.015	0.0123	0.01314	0.536	0.028	2.5e-08	31.4401
rs1547014	T	C	T	C	-0.064	0.00449	0.342	0.28885	0.00314	0.153	0.0067	1.57e-21	91.2453
rs1626329	T	C	T	C	0.05	-0.00048	0.388	0.37381	0.00301	0.874	0.007	2.61e-14	51.0204
rs1658943	T	C	T	C	-0.049	0.00338	0.158	0.16991	0.00416	0.417	0.009	3.54e-08	29.642
rs17036160	T	C	T	C	-0.068	-0.00441	0.115	0.10998	0.00457	0.334	0.011	3.39e-10	38.2149
rs1801689	C	A	C	A	0.17	0.0112	0.031	0.03551	0.00882	0.204	0.019	1.46e-18	80.0554
rs2642438	A	G	A	G	-0.075	0.00101	0.274	0.29513	0.00323	0.756	0.007	6.65e-24	114.796
rs2737217	A	G	A	G	0.044	0.00275	0.392	0.40223	0.00299	0.358	0.007	3.92e-10	39.5102
rs28929474	T	C	T	C	0.492	0.00716	0.017	0.0154	0.01071	0.504	0.027	9.01e-73	332.049
rs2943652	C	T	C	T	-0.062	-0.00186	0.353	0.36472	0.00307	0.544	0.007	1.04e-19	78.449
rs2980888	T	C	T	C	0.13	0.00544	0.286	0.30286	0.00322	0.0912	0.007	4.21e-72	344.898
rs340009	A	C	A	C	0.043	0.00075	0.399	0.38472	0.00302	0.805	0.007	3.65e-11	37.7347
rs34123446	G	A	G	A	-0.043	0.00237	0.444	0.47733	0.00295	0.421	0.007	2.82e-11	37.7347
rs36086195	C	T	C	T	-0.043	-0.00334	0.475	0.42652	0.00298	0.262	0.007	4.5e-10	37.7347
rs3810367	G	T	G	T	0.037	0.00322	0.374	0.39407	0.00306	0.293	0.007	3.77e-08	27.9388
rs3935942	A	C	A	C	0.055	-0.00247	0.384	0.39995	0.00297	0.406	0.007	2.72e-15	61.7347
rs4734654	G	A	G	A	-0.044	0.00673	0.342	0.3453	0.00305	0.0275	0.007	1.55e-10	39.5102
rs4805033	G	A	G	A	-0.037	-0.00209	0.439	0.46092	0.00296	0.48	0.007	3.06e-08	27.9388
rs4841132	A	G	A	G	0.123	0.0006	0.106	0.08834	0.00511	0.906	0.011	6.62e-32	125.033
rs4918722	C	T	C	T	0.077	-0.00652	0.277	0.28431	0.00331	0.0488	0.008	1.75e-23	92.6406
rs56094641	G	A	G	A	0.042	0.0045	0.377	0.40083	0.003	0.134	0.007	1.36e-09	36
rs58542926	T	C	T	C	0.209	-0.0109	0.07	0.071	0.00563	0.0528	0.013	6.54e-62	258.467
rs6059896	C	T	C	T	0.047	0.00232	0.485	0.50679	0.00295	0.431	0.006	1.8e-13	61.3611
rs61791108	A	G	A	G	0.111	0.00719	0.03	0.02743	0.00905	0.427	0.019	2.73e-09	34.1302
rs6541349	C	T	C	T	0.049	-0.00801	0.268	0.17401	0.00397	0.0438	0.008	1.76e-09	37.5156
rs6543007	T	C	T	C	0.036	0.00374	0.431	0.39065	0.00301	0.215	0.007	5e-08	26.449
rs6734238	G	A	G	A	-0.057	0.0053	0.407	0.40822	0.00299	0.0764	0.006	4.94e-19	90.25
rs687621	G	A	G	A	0.043	-0.00635	0.354	0.34345	0.00316	0.0445	0.007	7.91e-11	37.7347
rs7168849	G	A	G	A	-0.064	0.00578	0.235	0.10109	0.00515	0.262	0.009	1.67e-11	50.5679
rs738408	T	C	T	C	0.267	-0.00091	0.239	0.23459	0.00358	0.798	0.0076	1e-200	1234.23
rs79598313	T	C	T	C	0.172	0.02557	0.021	0.02376	0.00966	0.00813	0.024	4.91e-13	51.3611
rs8082024	C	T	C	T	0.042	0.00107	0.322	0.23435	0.00365	0.77	0.007	2.32e-08	36
rs8108722	T	C	T	C	0.044	-0.00985	0.22	0.20616	0.00375	0.00868	0.008	2.25e-08	30.25
List of the 16 cALT SNPs included in the imaging cohort for cognitive performance
SNP	effect_allele.exposure	other_allele.exposure	effect_allele.outcome	other_allele.outcome	beta.exposure	beta.outcome	eaf.exposure	eaf.outcome	se.outcome	pval.outcome	se.exposure	pval.exposure
rs1337101	T	G	T	G	-0.013	-0.00477	0.307	0.29235	0.00316	0.131	0.005	0.005
rs13389219	T	C	T	C	-0.019	0.00233	0.399	0.39598	0.00301	0.439	0.005	4.86e-05
rs17036160	T	C	T	C	-0.018	-0.00441	0.112	0.10998	0.00457	0.334	0.005	0.000186
rs1801689	C	A	C	A	0.023	0.0112	0.029	0.03551	0.00882	0.204	0.005	1.24e-06
rs2207132	A	G	A	G	0.015	-0.00743	0.032	0.03657	0.00825	0.368	0.005	0.002
rs2642438	A	G	A	G	-0.033	0.00101	0.282	0.29513	0.00323	0.756	0.005	2.26e-12
rs2737217	A	G	A	G	0.009	0.00275	0.421	0.40223	0.00299	0.358	0.005	0.047
rs2943652	C	T	C	T	-0.014	-0.00186	0.351	0.36472	0.00307	0.544	0.005	0.003
rs2980888	T	C	T	C	0.03	0.00544	0.296	0.30286	0.00322	0.0912	0.005	2.86e-10
rs34123446	G	A	G	A	-0.011	0.00237	0.467	0.47733	0.00295	0.421	0.005	0.019
rs3935942	A	C	A	C	0.011	-0.00247	0.417	0.39995	0.00297	0.406	0.005	0.024
rs4918722	C	T	C	T	0.038	-0.00652	0.274	0.28431	0.00331	0.0488	0.005	1.46e-15
rs56094641	G	A	G	A	0.013	0.0045	0.386	0.40083	0.003	0.134	0.005	0.007
rs58542926	T	C	T	C	0.106	-0.0109	0.073	0.071	0.00563	0.0528	0.005	3.38e-112
rs687621	G	A	G	A	0.011	-0.00635	0.321	0.34345	0.00316	0.0445	0.005	0.027
rs738408	T	C	T	C	0.125	-0.00091	0.226	0.23459	0.00358	0.798	0.005	5.4e-155
List of the 25 cALT SNPs included in the biopsy cohort for cognitive performance
SNP	effect_allele.exposure	other_allele.exposure	effect_allele.outcome	other_allele.outcome	beta.exposure	beta.outcome	eaf.exposure	eaf.outcome	se.outcome	pval.outcome	se.exposure	pval.exposure
rs10433937	G	T	G	T	-0.219	-0.00166	0.259	0.25533	0.00328	0.613	0.029	1.99e-14
rs11601507	A	C	A	C	0.109	0.0013	0.073	0.07368	0.00575	0.821	0.051	0.03151
rs11621792	T	C	T	C	0.057	0.00053	0.441	0.42475	0.00299	0.86	0.026	0.02908
rs132665	G	A	G	A	-0.092	0.00127	0.145	0.14119	0.00404	0.753	0.04	0.02174
rs1337101	T	G	T	G	-0.055	-0.00477	0.317	0.29235	0.00316	0.131	0.027	0.04414
rs13389219	T	C	T	C	-0.095	0.00233	0.383	0.39598	0.00301	0.439	0.023	3.86e-05
rs146774114	A	G	A	G	-0.287	0.00813	0.015	0.0123	0.01314	0.536	0.129	0.02594
rs17036160	T	C	T	C	-0.082	-0.00441	0.117	0.10998	0.00457	0.334	0.036	0.02508
rs1801689	C	A	C	A	0.26	0.0112	0.031	0.03551	0.00882	0.204	0.065	5.65e-05
rs2207132	A	G	A	G	0.297	-0.00743	0.033	0.03657	0.00825	0.368	0.088	0.00069
rs2642438	A	G	A	G	-0.18	0.00101	0.278	0.29513	0.00323	0.756	0.027	1.5e-11
rs28929474	T	C	T	C	0.543	0.00716	0.021	0.0154	0.01071	0.504	0.076	7.28e-13
rs2943652	C	T	C	T	-0.062	-0.00186	0.349	0.36472	0.00307	0.544	0.023	0.006033
rs2980888	T	C	T	C	0.178	0.00544	0.312	0.30286	0.00322	0.0912	0.025	2.42e-12
rs36086195	C	T	C	T	-0.067	-0.00334	0.425	0.42652	0.00298	0.262	0.023	0.003698
rs3935942	A	C	A	C	0.054	-0.00247	0.416	0.39995	0.00297	0.406	0.022	0.0149
rs4683438	T	G	T	G	-0.07	0.00247	0.321	0.32767	0.00312	0.429	0.026	0.007175
rs4734654	G	A	G	A	-0.08	0.00673	0.354	0.3453	0.00305	0.0275	0.024	0.00112
rs4918722	C	T	C	T	0.127	-0.00652	0.299	0.28431	0.00331	0.0488	0.025	4.18e-07
rs56094641	G	A	G	A	0.089	0.0045	0.417	0.40083	0.003	0.134	0.024	0.000239
rs58542926	T	C	T	C	0.532	-0.0109	0.081	0.071	0.00563	0.0528	0.042	8.23e-37
rs6734238	G	A	G	A	-0.105	0.0053	0.391	0.40822	0.00299	0.0764	0.025	2.28e-05
rs738408	T	C	T	C	0.686	-0.00091	0.292	0.23459	0.00358	0.798	0.025	9.96e-161
rs79598313	T	C	T	C	0.194	0.02557	0.023	0.02376	0.00966	0.00813	0.087	0.02582
rs8082024	C	T	C	T	0.052	0.00107	0.227	0.23435	0.00365	0.77	0.026	0.04413
List of the 13 cALT SNPs included in both the imaging and biopsy cohorts for cognitive performance
SNP	effect_allele.exposure	other_allele.exposure	effect_allele.outcome	other_allele.outcome	beta.exposure	beta.outcome	eaf.exposure	eaf.outcome	se.outcome	pval.outcome	se.exposure	pval.exposure
rs1337101	T	G	T	G	-0.055	-0.00477	0.297	0.29235	0.00316	0.131	0.027	0.044
rs13389219	T	C	T	C	-0.095	0.00233	0.432	0.39598	0.00301	0.439	0.023	3.86e-05
rs17036160	T	C	T	C	-0.082	-0.00441	0.115	0.10998	0.00457	0.334	0.036	0.025
rs1801689	C	A	C	A	0.26	0.0112	0.031	0.03551	0.00882	0.204	0.065	5.65e-05
rs2207132	A	G	A	G	0.297	-0.00743	0.028	0.03657	0.00825	0.368	0.088	0.00069
rs2642438	A	G	A	G	-0.18	0.00101	0.274	0.29513	0.00323	0.756	0.027	1.5e-11
rs2943652	C	T	C	T	-0.062	-0.00186	0.353	0.36472	0.00307	0.544	0.023	0.006
rs2980888	T	C	T	C	0.178	0.00544	0.286	0.30286	0.00322	0.0912	0.025	2.42e-12
rs3935942	A	C	A	C	0.054	-0.00247	0.384	0.39995	0.00297	0.406	0.022	0.015
rs4918722	C	T	C	T	0.127	-0.00652	0.277	0.28431	0.00331	0.0488	0.025	4.18e-07
rs56094641	G	A	G	A	0.089	0.0045	0.377	0.40083	0.003	0.134	0.024	0.000239
rs58542926	T	C	T	C	0.532	-0.0109	0.07	0.071	0.00563	0.0528	0.042	8.23e-37
rs738408	T	C	T	C	0.686	-0.00091	0.239	0.23459	0.00358	0.798	0.025	9.96e-161
List of the 3 MASH SNPs for cognitive performance
SNP	effect_allele.exposure	other_allele.exposure	effect_allele.outcome	other_allele.outcome	beta.exposure	beta.outcome	eaf.exposure	eaf.outcome	se.outcome	pval.outcome	se.exposure	pval.exposure	F statistics
rs3747207	A	G	A	G	0.630949	-0.00062	0.226401	0.23294	0.0036	0.863	0.109809	9.15e-09	33.0151
rs73209520	A	G	A	G	1.42678	-0.02677	0.011084	0.01121	0.0118	0.0233	0.307494	3.48e-06	21.5298
rs74437338	A	G	A	G	0.706079	0.00245	0.101563	0.07969	0.00503	0.626	0.143459	8.57e-07	24.2243
List of the 12 liver fibrosis and cirrhosis SNPs for cognitive performance
SNP	effect_allele.exposure	other_allele.exposure	effect_allele.outcome	other_allele.outcome	beta.exposure	beta.outcome	eaf.exposure	eaf.outcome	se.outcome	pval.outcome	se.exposure	pval.exposure	F statistics
rs10814133	A	G	A	G	-0.177976	0.00895	0.348333	0.37992	0.00302	0.00306	0.0353452	4.77e-07	25.3549
rs116859664	T	C	T	C	-1.20365	-0.00737	0.00948783	0.02687	0.00799	0.356	0.247883	1.2e-06	23.578
rs117425352	A	G	A	G	0.609947	-0.00788	0.0108254	0.01999	0.01077	0.464	0.130556	2.98e-06	21.8268
rs12665578	T	C	T	C	0.192489	-0.00124	0.197917	0.18556	0.00371	0.739	0.0396599	1.21e-06	23.5564
rs1289239	A	G	A	G	-0.165656	-0.00129	0.419188	0.48318	0.00295	0.662	0.0336383	8.45e-07	24.2519
rs1802295	T	C	T	C	-0.166734	-0.00802	0.311719	0.2901	0.00317	0.0113	0.036299	4.36e-06	21.0989
rs2158241	A	G	A	G	-0.173418	-0.00398	0.354191	0.26942	0.00334	0.234	0.0349909	7.19e-07	24.5628
rs2475526	G	A	G	A	-0.183827	-0.0003	0.799269	0.76089	0.00342	0.93	0.0394907	3.24e-06	21.6685
rs28636836	T	C	T	C	-0.201866	-0.00062	0.21707	0.24744	0.00332	0.852	0.0413138	1.03e-06	23.8746
rs28929474	T	C	T	C	0.484426	0.00716	0.0196812	0.0154	0.01071	0.504	0.101175	1.68e-06	22.925
rs3747207	A	G	A	G	0.421739	-0.00062	0.225534	0.23294	0.0036	0.863	0.0359682	9.45e-32	137.483
rs62407980	T	C	T	C	0.342673	0.00721	0.0501499	0.03204	0.00813	0.375	0.068725	6.16e-07	24.8617
F-statistics for instrumental variables were calculated using the following formula according to Papadimitriou et al. :
(2×EAF×(1−EAF)×beta^2)/[(2×EAF×(1−EAF)×beta^2)+(2×EAF×(1−EAF)×N×SE×(beta)^2)]
Reference
Papadimitriou N, Dimou N, Tsilidis KK, Banbury B, Martin RM, Lewis SJ, et al. Physical activity and risks of breast and colorectal cancer: a Mendelian randomisation analysis. Nat Commun. 2020 Jan 30;11(1):597. doi: 10.1038/s41467-020-14389-8. PMID: 32001714; PMCID: PMC6992637.
Abbreviations: MR, Mendelian randomization; cALT, chronically-elevated serum alanine aminotransferase levels; SNPs, single nucleotide polymorphisms; MASH, metabolic dysfunction-associated steatohepatitis.

## Sheet: Table S3 Dementia
List of the 52 cALT SNPs in the MR analysis for any dementia
SNP	effect_allele.exposure	other_allele.exposure	effect_allele.outcome	other_allele.outcome	beta.exposure	beta.outcome	eaf.exposure	eaf.outcome	se.outcome	pval.outcome	se.exposure	pval.exposure	F statistics
rs10201587	G	A	G	A	-0.044	-0.0172	0.477	0.5373	0.0208	0.407	0.006	4.18e-12	53.7778
rs10883451	C	T	C	T	-0.152	0.0194	0.437	0.3895	0.0212	0.3616	0.007	2.65e-112	471.51
rs11601507	A	C	A	C	0.099	-0.0367	0.072	0.07943	0.039	0.3468	0.013	1.53e-14	57.9941
rs11621792	T	C	T	C	0.042	-0.0141	0.415	0.3685	0.0214	0.5115	0.007	5.48e-10	36
rs11683367	C	T	C	T	-0.057	-0.0062	0.402	0.4563	0.0208	0.7651	0.007	6.38e-18	66.3061
rs11683409	G	C	G	C	0.044	-0.0343	0.41	0.3337	0.0219	0.1168	0.007	9.19e-12	39.5102
rs12149380	G	C	G	C	0.048	0.0132	0.228	0.2437	0.0242	0.5843	0.008	2.25e-09	36
rs12500824	A	G	A	G	0.047	-0.0036	0.391	0.3463	0.0218	0.8674	0.007	7.92e-13	45.0816
rs132665	G	A	G	A	-0.066	0.0254	0.145	0.1041	0.0338	0.4524	0.01	1.18e-11	43.56
rs13389219	T	C	T	C	-0.053	-0.0068	0.432	0.3477	0.0218	0.7548	0.007	8.2e-16	57.3265
rs146774114	A	G	A	G	-0.157	0.169	0.015	0.004549	0.1542	0.2729	0.028	2.5e-08	31.4401
rs1547014	T	C	T	C	-0.064	0.017	0.342	0.2569	0.0238	0.4746	0.007	1.57e-21	83.5918
rs1626329	T	C	T	C	0.05	0.0037	0.388	0.4426	0.0209	0.8595	0.007	2.61e-14	51.0204
rs1658943	T	C	T	C	-0.049	0.0396	0.158	0.1564	0.0286	0.1665	0.009	3.54e-08	29.642
rs17036160	T	C	T	C	-0.068	0.0638	0.115	0.1713	0.0276	0.02066	0.011	3.39e-10	38.2149
rs174535	C	T	C	T	-0.064	-0.0456	0.336	0.4158	0.0209	0.0294103	0.007	1.59e-20	83.5918
rs17598226	G	C	G	C	-0.042	0.0254	0.261	0.1937	0.0261	0.3296	0.007	5.61e-09	36
rs1801689	C	A	C	A	0.17	0.0083	0.031	0.00968	0.1108	0.9405	0.019	1.46e-18	80.0554
rs2642438	A	G	A	G	-0.075	0.0168	0.274	0.284	0.023	0.4641	0.007	6.65e-24	114.796
rs2737217	A	G	A	G	0.044	-0.0226	0.392	0.3343	0.0222	0.3083	0.007	3.92e-10	39.5102
rs28929474	T	C	T	C	0.492	0.2069	0.017	0.01967	0.0754	0.00603407	0.027	9.01e-73	332.049
rs2943652	C	T	C	T	-0.062	-0.0303	0.353	0.3616	0.0214	0.1571	0.007	1.04e-19	78.449
rs2980888	T	C	T	C	0.13	-0.0311	0.286	0.2592	0.0235	0.186	0.007	4.21e-72	344.898
rs340009	A	C	A	C	0.043	0.021	0.399	0.4568	0.0208	0.3143	0.007	3.65e-11	37.7347
rs35199395	G	C	G	C	-0.039	0.0292	0.411	0.2435	0.024	0.2234	0.007	2.79e-08	31.0408
rs36086195	C	T	C	T	-0.043	-0.0257	0.475	0.3184	0.0222	0.2469	0.007	4.5e-10	37.7347
rs3810367	G	T	G	T	0.037	-0.0134	0.374	0.4094	0.0212	0.5257	0.007	3.77e-08	27.9388
rs3852142	T	A	T	A	-0.072	-0.0263	0.077	0.05985	0.0438	0.548399	0.013	1.9e-08	30.6746
rs3935942	A	C	A	C	0.055	-0.0078	0.384	0.3654	0.0215	0.715	0.007	2.72e-15	61.7347
rs4734654	G	A	G	A	-0.044	-0.0128	0.342	0.3121	0.0223	0.566301	0.007	1.55e-10	39.5102
rs4805033	G	A	G	A	-0.037	-0.001	0.439	0.4621	0.0208	0.9599	0.007	3.06e-08	27.9388
rs4841132	A	G	A	G	0.123	-0.0067	0.106	0.1428	0.0313	0.8298	0.011	6.62e-32	125.033
rs4918722	C	T	C	T	0.077	-0.0068	0.277	0.318	0.0222	0.760001	0.008	1.75e-23	92.6406
rs56094641	G	A	G	A	0.042	0.0062	0.377	0.419	0.021	0.7674	0.007	1.36e-09	36
rs56175344	G	C	G	C	-0.128	-0.0121	0.124	0.1353	0.03	0.6876	0.01	4.6e-40	163.84
rs574044675	C	A	C	A	-0.251	-0.0398	0.023	0.0307	0.0624	0.5234	0.027	5.07e-20	86.4211
rs58542926	T	C	T	C	0.209	-0.0365	0.07	0.06423	0.0429	0.3946	0.013	6.54e-62	258.467
rs6059896	C	T	C	T	0.047	0.0156	0.485	0.579	0.0211	0.4599	0.006	1.8e-13	61.3611
rs6541349	C	T	C	T	0.049	-0.0013	0.268	0.1674	0.0275	0.9624	0.008	1.76e-09	37.5156
rs6543007	T	C	T	C	0.036	-0.0321	0.431	0.4458	0.0209	0.1244	0.007	5e-08	26.449
rs6734238	G	A	G	A	-0.057	0.0373	0.407	0.3042	0.0226	0.0985803	0.006	4.94e-19	90.25
rs686250	A	G	A	G	-0.039	0.0217	0.415	0.3523	0.0237	0.3592	0.007	3.06e-09	31.0408
rs7168849	G	A	G	A	-0.064	0.0018	0.235	0.09954	0.035	0.9583	0.009	1.67e-11	50.5679
rs738408	T	C	T	C	0.267	-0.0036	0.239	0.2268	0.0247	0.8836	0.008	1e-200	1113.89
rs7653249	C	G	C	G	-0.076	-0.015	0.229	0.1536	0.0289	0.603	0.008	3.51e-22	90.25
rs79598313	T	C	T	C	0.172	-0.0404	0.021	0.03471	0.0571	0.4794	0.024	4.91e-13	51.3611
rs799165	A	T	A	T	0.06	0.0331	0.125	0.1286	0.0309	0.2848	0.01	1.32e-09	36
rs8082024	C	T	C	T	0.042	0.0232	0.322	0.2683	0.0234	0.3203	0.007	2.32e-08	36
rs8108722	T	C	T	C	0.044	-0.0259	0.22	0.2746	0.0232	0.2638	0.008	2.25e-08	30.25
rs848559	T	A	T	A	-0.055	-0.0057	0.141	0.1442	0.0297	0.8487	0.01	1.58e-08	30.25
rs934295	A	T	A	T	0.058	0.0072	0.36	0.2481	0.024	0.765799	0.007	2.93e-16	68.6531
rs9668670	T	A	T	A	-0.054	0.0304	0.346	0.3785	0.0214	0.1551	0.007	2.89e-15	59.5102
List of the 16 cALT SNPs included in the imaging cohort for any dementia
SNP	effect_allele.exposure	other_allele.exposure	effect_allele.outcome	other_allele.outcome	beta.exposure	beta.outcome	eaf.exposure	eaf.outcome	se.outcome	pval.outcome	se.exposure	pval.exposure
rs13389219	T	C	T	C	-0.019	-0.0068	0.399	0.3477	0.0218	0.7548	0.005	4.86e-05
rs17036160	T	C	T	C	-0.018	0.0638	0.112	0.1713	0.0276	0.02066	0.005	0.000186
rs17598226	G	C	G	C	-0.026	0.0254	0.257	0.1937	0.0261	0.3296	0.005	5.21e-08
rs1801689	C	A	C	A	0.023	0.0083	0.029	0.00968	0.1108	0.9405	0.005	1.24e-06
rs2207132	A	G	A	G	0.015	-0.0518	0.032	0.06533	0.0426	0.2238	0.005	0.002
rs2642438	A	G	A	G	-0.033	0.0168	0.282	0.284	0.023	0.4641	0.005	2.26e-12
rs2737217	A	G	A	G	0.009	-0.0226	0.421	0.3343	0.0222	0.3083	0.005	0.047
rs2943652	C	T	C	T	-0.014	-0.0303	0.351	0.3616	0.0214	0.1571	0.005	0.003
rs2980888	T	C	T	C	0.03	-0.0311	0.296	0.2592	0.0235	0.186	0.005	2.86e-10
rs34123446	G	A	G	A	-0.011	-0.01	0.467	0.4052	0.0211	0.635199	0.005	0.019
rs3935942	A	C	A	C	0.011	-0.0078	0.417	0.3654	0.0215	0.715	0.005	0.024
rs4918722	C	T	C	T	0.038	-0.0068	0.274	0.318	0.0222	0.760001	0.005	1.46e-15
rs56094641	G	A	G	A	0.013	0.0062	0.386	0.419	0.021	0.7674	0.005	0.007
rs58542926	T	C	T	C	0.106	-0.0365	0.073	0.06423	0.0429	0.3946	0.005	3.38e-112
rs738408	T	C	T	C	0.125	-0.0036	0.226	0.2268	0.0247	0.8836	0.005	5.4e-155
rs7653249	C	G	C	G	-0.013	-0.015	0.251	0.1536	0.0289	0.603	0.005	0.005
List of the 28 cALT SNPs included in the biopsy cohort for any dementia
SNP	effect_allele.exposure	other_allele.exposure	effect_allele.outcome	other_allele.outcome	beta.exposure	beta.outcome	eaf.exposure	eaf.outcome	se.outcome	pval.outcome	se.exposure	pval.exposure
rs10883451	C	T	C	T	-0.125	0.0194	0.463	0.3895	0.0212	0.3616	0.024	1.34e-07
rs11601507	A	C	A	C	0.109	-0.0367	0.073	0.07943	0.039	0.3468	0.051	0.03151
rs11621792	T	C	T	C	0.057	-0.0141	0.441	0.3685	0.0214	0.5115	0.026	0.02908
rs132665	G	A	G	A	-0.092	0.0254	0.145	0.1041	0.0338	0.4524	0.04	0.02174
rs13389219	T	C	T	C	-0.095	-0.0068	0.383	0.3477	0.0218	0.7548	0.023	3.86e-05
rs146774114	A	G	A	G	-0.287	0.169	0.015	0.004549	0.1542	0.2729	0.129	0.02594
rs17036160	T	C	T	C	-0.082	0.0638	0.117	0.1713	0.0276	0.02066	0.036	0.02508
rs17598226	G	C	G	C	-0.112	0.0254	0.253	0.1937	0.0261	0.3296	0.026	1.45e-05
rs1801689	C	A	C	A	0.26	0.0083	0.031	0.00968	0.1108	0.9405	0.065	5.65e-05
rs2207132	A	G	A	G	0.297	-0.0518	0.033	0.06533	0.0426	0.2238	0.088	0.00069
rs2642438	A	G	A	G	-0.18	0.0168	0.278	0.284	0.023	0.4641	0.027	1.5e-11
rs28929474	T	C	T	C	0.543	0.2069	0.021	0.01967	0.0754	0.00603407	0.076	7.28e-13
rs2943652	C	T	C	T	-0.062	-0.0303	0.349	0.3616	0.0214	0.1571	0.023	0.006033
rs2980888	T	C	T	C	0.178	-0.0311	0.312	0.2592	0.0235	0.186	0.025	2.42e-12
rs36086195	C	T	C	T	-0.067	-0.0257	0.425	0.3184	0.0222	0.2469	0.023	0.003698
rs3935942	A	C	A	C	0.054	-0.0078	0.416	0.3654	0.0215	0.715	0.022	0.0149
rs4683438	T	G	T	G	-0.07	0.036	0.321	0.3495	0.0217	0.0962809	0.026	0.007175
rs4734654	G	A	G	A	-0.08	-0.0128	0.354	0.3121	0.0223	0.566301	0.024	0.00112
rs4918722	C	T	C	T	0.127	-0.0068	0.299	0.318	0.0222	0.760001	0.025	4.18e-07
rs56094641	G	A	G	A	0.089	0.0062	0.417	0.419	0.021	0.7674	0.024	0.000239
rs58542926	T	C	T	C	0.532	-0.0365	0.081	0.06423	0.0429	0.3946	0.042	8.23e-37
rs6734238	G	A	G	A	-0.105	0.0373	0.391	0.3042	0.0226	0.0985803	0.025	2.28e-05
rs686250	A	G	A	G	-0.092	0.0217	0.383	0.3523	0.0237	0.3592	0.028	0.000879
rs738408	T	C	T	C	0.686	-0.0036	0.292	0.2268	0.0247	0.8836	0.025	9.96e-161
rs79598313	T	C	T	C	0.194	-0.0404	0.023	0.03471	0.0571	0.4794	0.087	0.02582
rs8082024	C	T	C	T	0.052	0.0232	0.227	0.2683	0.0234	0.3203	0.026	0.04413
rs848559	T	A	T	A	-0.113	-0.0057	0.144	0.1442	0.0297	0.8487	0.036	0.001494
rs9668670	T	A	T	A	-0.066	0.0304	0.331	0.3785	0.0214	0.1551	0.024	0.006681
List of the 13 cALT SNPs included in both the imaging and biopsy cohorts for any dementia
SNP	effect_allele.exposure	other_allele.exposure	effect_allele.outcome	other_allele.outcome	beta.exposure	beta.outcome	eaf.exposure	eaf.outcome	se.outcome	pval.outcome	se.exposure	pval.exposure
rs13389219	T	C	T	C	-0.095	-0.0068	0.432	0.3477	0.0218	0.7548	0.023	3.86e-05
rs17036160	T	C	T	C	-0.082	0.0638	0.115	0.1713	0.0276	0.02066	0.036	0.025
rs17598226	G	C	G	C	-0.112	0.0254	0.261	0.1937	0.0261	0.3296	0.026	1.45e-05
rs1801689	C	A	C	A	0.26	0.0083	0.031	0.00968	0.1108	0.9405	0.065	5.65e-05
rs2207132	A	G	A	G	0.297	-0.0518	0.028	0.06533	0.0426	0.2238	0.088	0.00069
rs2642438	A	G	A	G	-0.18	0.0168	0.274	0.284	0.023	0.4641	0.027	1.5e-11
rs2943652	C	T	C	T	-0.062	-0.0303	0.353	0.3616	0.0214	0.1571	0.023	0.006
rs2980888	T	C	T	C	0.178	-0.0311	0.286	0.2592	0.0235	0.186	0.025	2.42e-12
rs3935942	A	C	A	C	0.054	-0.0078	0.384	0.3654	0.0215	0.715	0.022	0.015
rs4918722	C	T	C	T	0.127	-0.0068	0.277	0.318	0.0222	0.760001	0.025	4.18e-07
rs56094641	G	A	G	A	0.089	0.0062	0.377	0.419	0.021	0.7674	0.024	0.000239
rs58542926	T	C	T	C	0.532	-0.0365	0.07	0.06423	0.0429	0.3946	0.042	8.23e-37
rs738408	T	C	T	C	0.686	-0.0036	0.239	0.2268	0.0247	0.8836	0.025	9.96e-161
List of the 3 MASH SNPs for any dementia
SNP	effect_allele.exposure	other_allele.exposure	effect_allele.outcome	other_allele.outcome	beta.exposure	beta.outcome	eaf.exposure	eaf.outcome	se.outcome	pval.outcome	se.exposure	pval.exposure	F statistics
rs3747207	A	G	A	G	0.630949	-0.0034	0.226401	0.2265	0.0247	0.8891	0.109809	9.14576e-09	33.0151
rs73209520	A	G	A	G	1.42678	-0.0175	0.011084	0.01078	0.1013	0.8629	0.307494	3.48353e-06	21.5298
rs74437338	A	G	A	G	0.706079	-0.0331	0.101563	0.1017	0.0343	0.3344	0.143459	8.57472e-07	24.2243
List of the 14 liver fibrosis and cirrhosis SNPs for any dementia
SNP	effect_allele.exposure	other_allele.exposure	effect_allele.outcome	other_allele.outcome	beta.exposure	beta.outcome	eaf.exposure	eaf.outcome	se.outcome	pval.outcome	se.exposure	pval.exposure	F statistics
rs10814133	A	G	A	G	-0.177976	-0.0234	0.348333	0.3479	0.0219	0.2862	0.0353452	4.76892e-07	25.3549
rs116859664	T	C	T	C	-1.20365	0.0312	0.00948783	0.009358	0.1153	0.786901	0.247883	1.19961e-06	23.578
rs117425352	A	G	A	G	0.609947	0.1184	0.0108254	0.01071	0.1069	0.268	0.130556	2.98421e-06	21.8268
rs12665578	T	C	T	C	0.192489	-0.0092	0.197917	0.1975	0.026	0.7229	0.0396599	1.21297e-06	23.5564
rs1802295	T	C	T	C	-0.166734	-0.0048	0.311719	0.3121	0.0225	0.8322	0.036299	4.36214e-06	21.0989
rs191329273	C	T	C	T	0.377404	0.0117	0.0966008	0.09669	0.0355	0.740699	0.0503884	6.89287e-14	56.0986
rs2158241	A	G	A	G	-0.173418	-0.0073	0.354191	0.3537	0.0216	0.734	0.0349909	7.19234e-07	24.5628
rs2475526	G	A	G	A	-0.183827	-0.0155	0.799269	0.8005	0.0259	0.5485	0.0394907	3.24071e-06	21.6685
rs28636836	T	C	T	C	-0.201866	-0.0536	0.21707	0.216	0.0251	0.0324997	0.0413138	1.02818e-06	23.8746
rs28929474	T	C	T	C	0.484426	0.2069	0.0196812	0.01967	0.0754	0.00603407	0.101175	1.68453e-06	22.925
rs3747207	A	G	A	G	0.421739	-0.0034	0.225534	0.2265	0.0247	0.8891	0.0359682	9.45366e-32	137.483
rs62407980	T	C	T	C	0.342673	-0.0871	0.0501499	0.05012	0.0484	0.0718307	0.068725	6.15942e-07	24.8617
rs77062257	T	A	T	A	-0.32894	0.0241	0.074171	0.07316	0.0396	0.5424	0.0685304	1.5873e-06	23.0392
rs8100204	A	G	A	G	0.266069	0.0252	0.158134	0.1599	0.0288	0.381	0.0427637	4.91372e-10	38.7113
Abbreviations: MR, Mendelian randomization; cALT, chronically-elevated serum alanine aminotransferase levels; SNPs, single nucleotide polymorphisms; MASH, metabolic dysfunction-associated steatohepatitis.

## Sheet: Table S4 AD
List of the 38 cALT SNPs in the MR analysis for AD
SNP	effect_allele.exposure	other_allele.exposure	effect_allele.outcome	other_allele.outcome	beta.exposure	beta.outcome	eaf.exposure	eaf.outcome	se.outcome	pval.outcome	se.exposure	pval.exposure	F statistics
rs10201587	G	A	G	A	-0.044	-0.0319205	0.477	0.50497	0.0348365	0.359513	0.006	4.18e-12	53.7778
rs10883451	C	T	C	T	-0.152	-0.0143681	0.437	0.519881	0.0344931	0.677008	0.007	2.65e-112	471.51
rs11601507	A	C	A	C	0.099	0.0652638	0.072	0.932406	0.0692192	0.345754	0.013	1.53e-14	57.9941
rs11621792	T	C	T	C	0.042	-0.0306209	0.415	0.529821	0.0364078	0.400317	0.007	5.48e-10	36
rs11683367	C	T	C	T	-0.057	0.0176654	0.402	0.410537	0.0357996	0.621692	0.007	6.38e-18	66.3061
rs12500824	A	G	A	G	0.047	-0.0272037	0.391	0.347913	0.0368341	0.460183	0.007	7.92e-13	45.0816
rs132665	G	A	G	A	-0.066	0.0284202	0.145	0.111332	0.0487752	0.560111	0.0098	1.18e-11	45.3561
rs13389219	T	C	T	C	-0.053	-0.00969232	0.432	0.564612	0.0340094	0.775652	0.007	8.2e-16	57.3265
rs1547014	T	C	T	C	-0.064	0.0344978	0.342	0.316103	0.0375055	0.357673	0.0067	1.57e-21	91.2453
rs1658943	T	C	T	C	-0.049	0.0215343	0.158	0.83499	0.0495497	0.663853	0.009	3.54e-08	29.642
rs17036160	T	C	T	C	-0.068	-0.0287425	0.115	0.880716	0.0532802	0.58957	0.011	3.39e-10	38.2149
rs174535	C	T	C	T	-0.064	-0.00315519	0.336	0.645129	0.036337	0.930806	0.007	1.59e-20	83.5918
rs2642438	A	G	A	G	-0.075	0.0297774	0.274	0.27833	0.0385655	0.44004	0.007	6.65e-24	114.796
rs2737217	A	G	A	G	0.044	-0.0569795	0.392	0.422465	0.0361919	0.115402	0.007	3.92e-10	39.5102
rs28929474	T	C	T	C	0.492	-0.15396	0.017	0.983101	0.150078	0.304954	0.027	9.01e-73	332.049
rs2943652	C	T	C	T	-0.062	0.0312213	0.353	0.374751	0.0360308	0.386207	0.007	1.04e-19	78.449
rs2980888	T	C	T	C	0.13	-0.0446714	0.286	0.326044	0.0381599	0.241744	0.007	4.21e-72	344.898
rs340009	A	C	A	C	0.043	0.05834	0.399	0.639165	0.0359605	0.104731	0.007	3.65e-11	37.7347
rs34123446	G	A	G	A	-0.043	0.0629191	0.444	0.558648	0.0353086	0.0747532	0.007	2.82e-11	37.7347
rs36086195	C	T	C	T	-0.043	0.00874998	0.475	0.434394	0.0351713	0.803529	0.007	4.5e-10	37.7347
rs3810367	G	T	G	T	0.037	-0.000948218	0.374	0.622266	0.0361996	0.979103	0.007	3.77e-08	27.9388
rs3935942	A	C	A	C	0.055	0.0648736	0.384	0.5666	0.036064	0.0720426	0.007	2.72e-15	61.7347
rs4734654	G	A	G	A	-0.044	-0.0220842	0.342	0.653082	0.0373376	0.554203	0.007	1.55e-10	39.5102
rs4805033	G	A	G	A	-0.037	-0.0137006	0.439	0.516899	0.0347956	0.693769	0.007	3.06e-08	27.9388
rs4841132	A	G	A	G	0.123	-0.00901438	0.106	0.073559	0.0620953	0.884577	0.011	6.62e-32	125.033
rs4918722	C	T	C	T	0.077	0.0227709	0.277	0.307157	0.0383876	0.553059	0.008	1.75e-23	92.6406
rs56094641	G	A	G	A	0.042	-0.018849	0.377	0.565606	0.0353502	0.59389	0.007	1.36e-09	36
rs58542926	T	C	T	C	0.209	-0.0481452	0.07	0.932406	0.0681134	0.479666	0.013	6.54e-62	258.467
rs6059896	C	T	C	T	0.047	0.0422281	0.485	0.50994	0.035461	0.23372	0.006	1.8e-13	61.3611
rs61791108	A	G	A	G	0.111	0.017311	0.03	0.975149	0.103651	0.867361	0.019	2.73e-09	34.1302
rs6541349	C	T	C	T	0.049	-0.0795389	0.268	0.846918	0.0471676	0.0917373	0.008	1.76e-09	37.5156
rs6543007	T	C	T	C	0.036	0.013574	0.431	0.362823	0.035612	0.703083	0.007	5e-08	26.449
rs6734238	G	A	G	A	-0.057	0.0140057	0.407	0.587475	0.0351489	0.690285	0.006	4.94e-19	90.25
rs687621	G	A	G	A	0.043	0.0222915	0.354	0.629225	0.0391463	0.569057	0.007	7.91e-11	37.7347
rs7168849	G	A	G	A	-0.064	-0.0936295	0.235	0.898608	0.0629729	0.137062	0.009	1.67e-11	50.5679
rs738408	T	C	T	C	0.267	-0.0817072	0.239	0.774354	0.0429117	0.0568999	0.0076	1e-200	1234.23
rs79598313	T	C	T	C	0.172	0.0311371	0.021	0.975149	0.119563	0.794537	0.024	4.91e-13	51.3611
rs8082024	C	T	C	T	0.042	0.0080493	0.322	0.801193	0.0436891	0.853825	0.007	2.32e-08	36
List of the 14 cALT SNPs included in the imaging cohort for AD
SNP	effect_allele.exposure	other_allele.exposure	effect_allele.outcome	other_allele.outcome	beta.exposure	beta.outcome	eaf.exposure	eaf.outcome	se.outcome	pval.outcome	se.exposure	pval.exposure
rs13389219	T	C	T	C	-0.019	-0.00969232	0.399	0.564612	0.0340094	0.775652	0.005	4.86e-05
rs17036160	T	C	T	C	-0.018	-0.0287425	0.112	0.880716	0.0532802	0.58957	0.005	0.000186
rs2207132	A	G	A	G	0.015	0.157146	0.032	0.959245	0.113387	0.165771	0.005	0.002
rs2642438	A	G	A	G	-0.033	0.0297774	0.282	0.27833	0.0385655	0.44004	0.005	2.26e-12
rs2737217	A	G	A	G	0.009	-0.0569795	0.421	0.422465	0.0361919	0.115402	0.005	0.047
rs2943652	C	T	C	T	-0.014	0.0312213	0.351	0.374751	0.0360308	0.386207	0.005	0.003
rs2980888	T	C	T	C	0.03	-0.0446714	0.296	0.326044	0.0381599	0.241744	0.005	2.86e-10
rs34123446	G	A	G	A	-0.011	0.0629191	0.467	0.558648	0.0353086	0.0747532	0.005	0.019
rs3935942	A	C	A	C	0.011	0.0648736	0.417	0.5666	0.036064	0.0720426	0.005	0.024
rs4918722	C	T	C	T	0.038	0.0227709	0.274	0.307157	0.0383876	0.553059	0.005	1.46e-15
rs56094641	G	A	G	A	0.013	-0.018849	0.386	0.565606	0.0353502	0.59389	0.005	0.007
rs58542926	T	C	T	C	0.106	-0.0481452	0.073	0.932406	0.0681134	0.479666	0.005	3.38e-112
rs687621	G	A	G	A	0.011	0.0222915	0.321	0.629225	0.0391463	0.569057	0.005	0.027
rs738408	T	C	T	C	0.125	-0.0817072	0.226	0.774354	0.0429117	0.0568999	0.005	5.4e-155
List of the 22 cALT SNPs included in the biopsy cohort for AD
SNP	effect_allele.exposure	other_allele.exposure	effect_allele.outcome	other_allele.outcome	beta.exposure	beta.outcome	eaf.exposure	eaf.outcome	se.outcome	pval.outcome	se.exposure	pval.exposure
rs10883451	C	T	C	T	-0.125	-0.0143681	0.463	0.519881	0.0344931	0.677008	0.024	1.34e-07
rs11601507	A	C	A	C	0.109	0.0652638	0.073	0.932406	0.0692192	0.345754	0.051	0.03151
rs11621792	T	C	T	C	0.057	-0.0306209	0.441	0.529821	0.0364078	0.400317	0.026	0.02908
rs132665	G	A	G	A	-0.092	0.0284202	0.145	0.111332	0.0487752	0.560111	0.04	0.02174
rs13389219	T	C	T	C	-0.095	-0.00969232	0.383	0.564612	0.0340094	0.775652	0.023	3.86e-05
rs17036160	T	C	T	C	-0.082	-0.0287425	0.117	0.880716	0.0532802	0.58957	0.036	0.02508
rs2207132	A	G	A	G	0.297	0.157146	0.033	0.959245	0.113387	0.165771	0.088	0.00069
rs2642438	A	G	A	G	-0.18	0.0297774	0.278	0.27833	0.0385655	0.44004	0.027	1.5e-11
rs28929474	T	C	T	C	0.543	-0.15396	0.021	0.983101	0.150078	0.304954	0.076	7.28e-13
rs2943652	C	T	C	T	-0.062	0.0312213	0.349	0.374751	0.0360308	0.386207	0.023	0.006033
rs2980888	T	C	T	C	0.178	-0.0446714	0.312	0.326044	0.0381599	0.241744	0.025	2.42e-12
rs36086195	C	T	C	T	-0.067	0.00874998	0.425	0.434394	0.0351713	0.803529	0.023	0.003698
rs3935942	A	C	A	C	0.054	0.0648736	0.416	0.5666	0.036064	0.0720426	0.022	0.0149
rs4683438	T	G	T	G	-0.07	0.0157142	0.321	0.635189	0.0371072	0.671944	0.026	0.007175
rs4734654	G	A	G	A	-0.08	-0.0220842	0.354	0.653082	0.0373376	0.554203	0.024	0.00112
rs4918722	C	T	C	T	0.127	0.0227709	0.299	0.307157	0.0383876	0.553059	0.025	4.18e-07
rs56094641	G	A	G	A	0.089	-0.018849	0.417	0.565606	0.0353502	0.59389	0.024	0.000239
rs58542926	T	C	T	C	0.532	-0.0481452	0.081	0.932406	0.0681134	0.479666	0.042	8.23e-37
rs6734238	G	A	G	A	-0.105	0.0140057	0.391	0.587475	0.0351489	0.690285	0.025	2.28e-05
rs738408	T	C	T	C	0.686	-0.0817072	0.292	0.774354	0.0429117	0.0568999	0.025	9.96e-161
rs79598313	T	C	T	C	0.194	0.0311371	0.023	0.975149	0.119563	0.794537	0.087	0.02582
rs8082024	C	T	C	T	0.052	0.0080493	0.227	0.801193	0.0436891	0.853825	0.026	0.04413
List of the 11 cALT SNPs included in both the imaging and biopsy cohorts for AD
SNP	effect_allele.exposure	other_allele.exposure	effect_allele.outcome	other_allele.outcome	beta.exposure	beta.outcome	eaf.exposure	eaf.outcome	se.outcome	pval.outcome	se.exposure	pval.exposure
rs13389219	T	C	T	C	-0.095	-0.00969232	0.432	0.564612	0.0340094	0.775652	0.023	3.86e-05
rs17036160	T	C	T	C	-0.082	-0.0287425	0.115	0.880716	0.0532802	0.58957	0.036	0.025
rs2207132	A	G	A	G	0.297	0.157146	0.028	0.959245	0.113387	0.165771	0.088	0.00069
rs2642438	A	G	A	G	-0.18	0.0297774	0.274	0.27833	0.0385655	0.44004	0.027	1.5e-11
rs2943652	C	T	C	T	-0.062	0.0312213	0.353	0.374751	0.0360308	0.386207	0.023	0.006
rs2980888	T	C	T	C	0.178	-0.0446714	0.286	0.326044	0.0381599	0.241744	0.025	2.42e-12
rs3935942	A	C	A	C	0.054	0.0648736	0.384	0.5666	0.036064	0.0720426	0.022	0.015
rs4918722	C	T	C	T	0.127	0.0227709	0.277	0.307157	0.0383876	0.553059	0.025	4.18e-07
rs56094641	G	A	G	A	0.089	-0.018849	0.377	0.565606	0.0353502	0.59389	0.024	0.000239
rs58542926	T	C	T	C	0.532	-0.0481452	0.07	0.932406	0.0681134	0.479666	0.042	8.23e-37
rs738408	T	C	T	C	0.686	-0.0817072	0.239	0.774354	0.0429117	0.0568999	0.025	9.96e-161
List of the 2 MASH SNPs for AD
SNP	effect_allele.exposure	other_allele.exposure	effect_allele.outcome	other_allele.outcome	beta.exposure	beta.outcome	eaf.exposure	eaf.outcome	se.outcome	pval.outcome	se.exposure	pval.exposure	F statistics
rs3747207	A	G	A	G	0.630949	-0.084792	0.226401	0.777336	0.0428581	0.0478798	0.109809	9.14576e-09	33.0151
rs74437338	A	G	A	G	0.706079	-0.00932642	0.101563	0.911531	0.0690395	0.892542	0.143459	8.57472e-07	24.2243
List of the 12 liver fibrosis and cirrhosis SNPs for AD
SNP	effect_allele.exposure	other_allele.exposure	effect_allele.outcome	other_allele.outcome	beta.exposure	beta.outcome	eaf.exposure	eaf.outcome	se.outcome	pval.outcome	se.exposure	pval.exposure	F statistics
rs10814133	A	G	A	G	-0.177976	0.0787292	0.348333	0.642147	0.0376508	0.0365249	0.0353452	4.76892e-07	25.3549
rs116859664	T	C	T	C	-1.20365	0.204135	0.00948783	0.976143	0.121015	0.0916305	0.247883	1.19961e-06	23.578
rs117425352	A	G	A	G	0.609947	-0.059283	0.0108254	0.977137	0.150538	0.693723	0.130556	2.98421e-06	21.8268
rs12665578	T	C	T	C	0.192489	0.0155441	0.197917	0.810139	0.0433638	0.720001	0.0396599	1.21297e-06	23.5564
rs1289239	A	G	A	G	-0.165656	0.0203642	0.419188	0.501988	0.0364864	0.576754	0.0336383	8.4524e-07	24.2519
rs1802295	T	C	T	C	-0.166734	-0.053394	0.311719	0.710736	0.0382447	0.162679	0.036299	4.36214e-06	21.0989
rs2158241	A	G	A	G	-0.173418	0.0874939	0.354191	0.709742	0.0413947	0.034545	0.0349909	7.19234e-07	24.5628
rs2475526	G	A	G	A	-0.183827	-0.0840461	0.799269	0.766402	0.0421222	0.0460111	0.0394907	3.24071e-06	21.6685
rs28636836	T	C	T	C	-0.201866	-0.0831542	0.21707	0.757455	0.0392151	0.033967	0.0413138	1.02818e-06	23.8746
rs28929474	T	C	T	C	0.484426	-0.15396	0.0196812	0.983101	0.150078	0.304954	0.101175	1.68453e-06	22.925
rs3747207	A	G	A	G	0.421739	-0.084792	0.225534	0.777336	0.0428581	0.0478798	0.0359682	9.45366e-32	137.483
rs62407980	T	C	T	C	0.342673	-0.197319	0.0501499	0.970179	0.113365	0.0817603	0.068725	6.15942e-07	24.8617
Abbreviations: cALT, chronically-elevated serum alanine aminotransferase levels; SNPs, single nucleotide polymorphisms; MR, Mendelian randomization; AD, Alzheimer’s disease; MASH, metabolic dysfunction-associated steatohepatitis.

## Sheet: Table S5 VD
List of the 51 cALT SNPs in the MR analysis for VD
SNP	effect_allele.exposure	other_allele.exposure	effect_allele.outcome	other_allele.outcome	beta.exposure	beta.outcome	eaf.exposure	eaf.outcome	se.outcome	pval.outcome	se.exposure	pval.exposure	F statistics
rs10201587	G	A	G	A	-0.044	-0.0769	0.477	0.5372	0.1446	0.5948	0.006	4.18e-12	53.7778
rs10883451	C	T	C	T	-0.152	-0.1266	0.437	0.3893	0.1483	0.3934	0.007	2.65e-112	471.51
rs11601507	A	C	A	C	0.099	0.5562	0.072	0.07951	0.2671	0.0373302	0.013	1.53e-14	57.9941
rs11621792	T	C	T	C	0.042	0.1293	0.415	0.3686	0.147	0.3791	0.007	5.48e-10	36
rs11683367	C	T	C	T	-0.057	0.2073	0.402	0.4563	0.1443	0.1509	0.007	6.38e-18	66.3061
rs11683409	G	C	G	C	0.044	0.1155	0.41	0.3339	0.1518	0.4468	0.007	9.19e-12	39.5102
rs12149380	G	C	G	C	0.048	0.0556	0.228	0.2436	0.1668	0.7391	0.008	2.25e-09	36
rs12500824	A	G	A	G	0.047	-0.0718	0.391	0.3463	0.1521	0.6367	0.007	7.92e-13	45.0816
rs132665	G	A	G	A	-0.066	0.3035	0.145	0.104	0.2348	0.1962	0.01	1.18e-11	43.56
rs13389219	T	C	T	C	-0.053	0.1114	0.432	0.3477	0.1516	0.4626	0.007	8.2e-16	57.3265
rs146774114	A	G	A	G	-0.157	-1.0296	0.015	0.00453	1.0753	0.3384	0.028	2.5e-08	31.4401
rs1547014	T	C	T	C	-0.064	-0.0519	0.342	0.2568	0.1663	0.7548	0.007	1.57e-21	83.5918
rs1626329	T	C	T	C	0.05	0.1316	0.388	0.4426	0.1449	0.3635	0.007	2.61e-14	51.0204
rs17036160	T	C	T	C	-0.068	-0.0628	0.115	0.1711	0.1921	0.7438	0.011	3.39e-10	38.2149
rs174535	C	T	C	T	-0.064	0.0098	0.336	0.4159	0.1452	0.9464	0.007	1.59e-20	83.5918
rs17598226	G	C	G	C	-0.042	0.0909	0.261	0.1937	0.1811	0.6157	0.007	5.61e-09	36
rs1801689	C	A	C	A	0.17	-1.0111	0.031	0.00971	0.7898	0.2005	0.019	1.46e-18	80.0554
rs2642438	A	G	A	G	-0.075	-0.0174	0.274	0.284	0.159	0.913	0.007	6.65e-24	114.796
rs2737217	A	G	A	G	0.044	-0.0881	0.392	0.3345	0.155	0.5697	0.007	3.92e-10	39.5102
rs28929474	T	C	T	C	0.492	1.7243	0.017	0.01963	0.602	0.004181	0.027	9.01e-73	332.049
rs2943652	C	T	C	T	-0.062	0.0898	0.353	0.3618	0.1491	0.5469	0.007	1.04e-19	78.449
rs2980888	T	C	T	C	0.13	-0.0823	0.286	0.2593	0.1631	0.613999	0.007	4.21e-72	344.898
rs340009	A	C	A	C	0.043	0.2913	0.399	0.4568	0.1445	0.0437703	0.007	3.65e-11	37.7347
rs35199395	G	C	G	C	-0.039	0.2495	0.411	0.2435	0.1674	0.136	0.007	2.79e-08	31.0408
rs36086195	C	T	C	T	-0.043	0.1692	0.475	0.3184	0.1531	0.2693	0.007	4.5e-10	37.7347
rs3810367	G	T	G	T	0.037	0.0222	0.374	0.4096	0.1467	0.8795	0.007	3.77e-08	27.9388
rs3852142	T	A	T	A	-0.072	0.4723	0.077	0.05992	0.3043	0.1206	0.013	1.9e-08	30.6746
rs3935942	A	C	A	C	0.055	-0.078	0.384	0.3653	0.1499	0.6025	0.007	2.72e-15	61.7347
rs4734654	G	A	G	A	-0.044	-0.1703	0.342	0.3123	0.1547	0.2709	0.007	1.55e-10	39.5102
rs4805033	G	A	G	A	-0.037	-0.0101	0.439	0.4621	0.1449	0.9445	0.007	3.06e-08	27.9388
rs4841132	A	G	A	G	0.123	-0.4147	0.106	0.1429	0.2235	0.0635404	0.011	6.62e-32	125.033
rs4918722	C	T	C	T	0.077	-0.0358	0.277	0.3181	0.1539	0.8159	0.008	1.75e-23	92.6406
rs56094641	G	A	G	A	0.042	-0.0102	0.377	0.419	0.1457	0.944	0.007	1.36e-09	36
rs56175344	G	C	G	C	-0.128	0.1813	0.124	0.1354	0.2094	0.3865	0.01	4.6e-40	163.84
rs574044675	C	A	C	A	-0.251	-0.317	0.023	0.03074	0.4225	0.4531	0.027	5.07e-20	86.4211
rs58542926	T	C	T	C	0.209	-0.5118	0.07	0.06429	0.3064	0.0949008	0.013	6.54e-62	258.467
rs6059896	C	T	C	T	0.047	0.2475	0.485	0.5789	0.147	0.0921192	0.006	1.8e-13	61.3611
rs6541349	C	T	C	T	0.049	0.1363	0.268	0.1674	0.1891	0.4711	0.008	1.76e-09	37.5156
rs6543007	T	C	T	C	0.036	-0.2925	0.431	0.446	0.146	0.0451502	0.007	5e-08	26.449
rs6734238	G	A	G	A	-0.057	-0.0686	0.407	0.304	0.1567	0.661601	0.006	4.94e-19	90.25
rs686250	A	G	A	G	-0.039	0.0892	0.415	0.3522	0.1694	0.5986	0.007	3.06e-09	31.0408
rs7168849	G	A	G	A	-0.064	0.2282	0.235	0.09956	0.2373	0.3363	0.009	1.67e-11	50.5679
rs738408	T	C	T	C	0.267	0.4612	0.239	0.227	0.1727	0.00757792	0.008	1e-200	1113.89
rs7653249	C	G	C	G	-0.076	-0.0065	0.229	0.1537	0.202	0.9745	0.008	3.51e-22	90.25
rs79598313	T	C	T	C	0.172	-0.4326	0.021	0.03473	0.3938	0.272	0.024	4.91e-13	51.3611
rs799165	A	T	A	T	0.06	0.197	0.125	0.1285	0.2161	0.362	0.01	1.32e-09	36
rs8082024	C	T	C	T	0.042	0.0483	0.322	0.2682	0.1622	0.765799	0.007	2.32e-08	36
rs8108722	T	C	T	C	0.044	-0.1206	0.22	0.2748	0.16	0.451	0.008	2.25e-08	30.25
rs848559	T	A	T	A	-0.055	0.2453	0.141	0.1443	0.2068	0.2354	0.01	1.58e-08	30.25
rs934295	A	T	A	T	0.058	-0.0207	0.36	0.2482	0.1689	0.9025	0.007	2.93e-16	68.6531
rs9668670	T	A	T	A	-0.054	-0.0541	0.346	0.3785	0.1486	0.715801	0.007	2.89e-15	59.5102
List of the 16 cALT SNPs included in the imaging cohort for VD
SNP	effect_allele.exposure	other_allele.exposure	effect_allele.outcome	other_allele.outcome	beta.exposure	beta.outcome	eaf.exposure	eaf.outcome	se.outcome	pval.outcome	se.exposure	pval.exposure
rs13389219	T	C	T	C	-0.019	0.1114	0.399	0.3477	0.1516	0.4626	0.005	4.86e-05
rs17036160	T	C	T	C	-0.018	-0.0628	0.112	0.1711	0.1921	0.7438	0.005	0.000186
rs17598226	G	C	G	C	-0.026	0.0909	0.257	0.1937	0.1811	0.6157	0.005	5.21e-08
rs1801689	C	A	C	A	0.023	-1.0111	0.029	0.00971	0.7898	0.2005	0.005	1.24e-06
rs2207132	A	G	A	G	0.015	-0.053	0.032	0.06543	0.2916	0.8557	0.005	0.002
rs2642438	A	G	A	G	-0.033	-0.0174	0.282	0.284	0.159	0.913	0.005	2.26e-12
rs2737217	A	G	A	G	0.009	-0.0881	0.421	0.3345	0.155	0.5697	0.005	0.047
rs2943652	C	T	C	T	-0.014	0.0898	0.351	0.3618	0.1491	0.5469	0.005	0.003
rs2980888	T	C	T	C	0.03	-0.0823	0.296	0.2593	0.1631	0.613999	0.005	2.86e-10
rs34123446	G	A	G	A	-0.011	-0.0404	0.467	0.4052	0.1471	0.7838	0.005	0.019
rs3935942	A	C	A	C	0.011	-0.078	0.417	0.3653	0.1499	0.6025	0.005	0.024
rs4918722	C	T	C	T	0.038	-0.0358	0.274	0.3181	0.1539	0.8159	0.005	1.46e-15
rs56094641	G	A	G	A	0.013	-0.0102	0.386	0.419	0.1457	0.944	0.005	0.007
rs58542926	T	C	T	C	0.106	-0.5118	0.073	0.06429	0.3064	0.0949008	0.005	3.38e-112
rs738408	T	C	T	C	0.125	0.4612	0.226	0.227	0.1727	0.00757792	0.005	5.4e-155
rs7653249	C	G	C	G	-0.013	-0.0065	0.251	0.1537	0.202	0.9745	0.005	0.005
List of the 28 cALT SNPs included in the biopsy cohort for VD
SNP	effect_allele.exposure	other_allele.exposure	effect_allele.outcome	other_allele.outcome	beta.exposure	beta.outcome	eaf.exposure	eaf.outcome	se.outcome	pval.outcome	se.exposure	pval.exposure
rs10883451	C	T	C	T	-0.125	-0.1266	0.463	0.3893	0.1483	0.3934	0.024	1.34e-07
rs11601507	A	C	A	C	0.109	0.5562	0.073	0.07951	0.2671	0.0373302	0.051	0.03151
rs11621792	T	C	T	C	0.057	0.1293	0.441	0.3686	0.147	0.3791	0.026	0.02908
rs132665	G	A	G	A	-0.092	0.3035	0.145	0.104	0.2348	0.1962	0.04	0.02174
rs13389219	T	C	T	C	-0.095	0.1114	0.383	0.3477	0.1516	0.4626	0.023	3.86e-05
rs146774114	A	G	A	G	-0.287	-1.0296	0.015	0.00453	1.0753	0.3384	0.129	0.02594
rs17036160	T	C	T	C	-0.082	-0.0628	0.117	0.1711	0.1921	0.7438	0.036	0.02508
rs17598226	G	C	G	C	-0.112	0.0909	0.253	0.1937	0.1811	0.6157	0.026	1.45e-05
rs1801689	C	A	C	A	0.26	-1.0111	0.031	0.00971	0.7898	0.2005	0.065	5.65e-05
rs2207132	A	G	A	G	0.297	-0.053	0.033	0.06543	0.2916	0.8557	0.088	0.00069
rs2642438	A	G	A	G	-0.18	-0.0174	0.278	0.284	0.159	0.913	0.027	1.5e-11
rs28929474	T	C	T	C	0.543	1.7243	0.021	0.01963	0.602	0.004181	0.076	7.28e-13
rs2943652	C	T	C	T	-0.062	0.0898	0.349	0.3618	0.1491	0.5469	0.023	0.006033
rs2980888	T	C	T	C	0.178	-0.0823	0.312	0.2593	0.1631	0.613999	0.025	2.42e-12
rs36086195	C	T	C	T	-0.067	0.1692	0.425	0.3184	0.1531	0.2693	0.023	0.003698
rs3935942	A	C	A	C	0.054	-0.078	0.416	0.3653	0.1499	0.6025	0.022	0.0149
rs4683438	T	G	T	G	-0.07	-0.1095	0.321	0.3493	0.1521	0.4715	0.026	0.007175
rs4734654	G	A	G	A	-0.08	-0.1703	0.354	0.3123	0.1547	0.2709	0.024	0.00112
rs4918722	C	T	C	T	0.127	-0.0358	0.299	0.3181	0.1539	0.8159	0.025	4.18e-07
rs56094641	G	A	G	A	0.089	-0.0102	0.417	0.419	0.1457	0.944	0.024	0.000239
rs58542926	T	C	T	C	0.532	-0.5118	0.081	0.06429	0.3064	0.0949008	0.042	8.23e-37
rs6734238	G	A	G	A	-0.105	-0.0686	0.391	0.304	0.1567	0.661601	0.025	2.28e-05
rs686250	A	G	A	G	-0.092	0.0892	0.383	0.3522	0.1694	0.5986	0.028	0.000879
rs738408	T	C	T	C	0.686	0.4612	0.292	0.227	0.1727	0.00757792	0.025	9.96e-161
rs79598313	T	C	T	C	0.194	-0.4326	0.023	0.03473	0.3938	0.272	0.087	0.02582
rs8082024	C	T	C	T	0.052	0.0483	0.227	0.2682	0.1622	0.765799	0.026	0.04413
rs848559	T	A	T	A	-0.113	0.2453	0.144	0.1443	0.2068	0.2354	0.036	0.001494
rs9668670	T	A	T	A	-0.066	-0.0541	0.331	0.3785	0.1486	0.715801	0.024	0.006681
List of the 13 cALT SNPs included in both the imaging and biopsy cohorts for VD
SNP	effect_allele.exposure	other_allele.exposure	effect_allele.outcome	other_allele.outcome	beta.exposure	beta.outcome	eaf.exposure	eaf.outcome	se.outcome	pval.outcome	se.exposure	pval.exposure
rs13389219	T	C	T	C	-0.095	0.1114	0.432	0.3477	0.1516	0.4626	0.023	3.86e-05
rs17036160	T	C	T	C	-0.082	-0.0628	0.115	0.1711	0.1921	0.7438	0.036	0.025
rs17598226	G	C	G	C	-0.112	0.0909	0.261	0.1937	0.1811	0.6157	0.026	1.45e-05
rs1801689	C	A	C	A	0.26	-1.0111	0.031	0.00971	0.7898	0.2005	0.065	5.65e-05
rs2207132	A	G	A	G	0.297	-0.053	0.028	0.06543	0.2916	0.8557	0.088	0.00069
rs2642438	A	G	A	G	-0.18	-0.0174	0.274	0.284	0.159	0.913	0.027	1.5e-11
rs2943652	C	T	C	T	-0.062	0.0898	0.353	0.3618	0.1491	0.5469	0.023	0.006
rs2980888	T	C	T	C	0.178	-0.0823	0.286	0.2593	0.1631	0.613999	0.025	2.42e-12
rs3935942	A	C	A	C	0.054	-0.078	0.384	0.3653	0.1499	0.6025	0.022	0.015
rs4918722	C	T	C	T	0.127	-0.0358	0.277	0.3181	0.1539	0.8159	0.025	4.18e-07
rs56094641	G	A	G	A	0.089	-0.0102	0.377	0.419	0.1457	0.944	0.024	0.000239
rs58542926	T	C	T	C	0.532	-0.5118	0.07	0.06429	0.3064	0.0949008	0.042	8.23e-37
rs738408	T	C	T	C	0.686	0.4612	0.239	0.227	0.1727	0.00757792	0.025	9.96e-161
List of the 3 MASH SNPs for VD
SNP	effect_allele.exposure	other_allele.exposure	effect_allele.outcome	other_allele.outcome	beta.exposure	beta.outcome	eaf.exposure	eaf.outcome	se.outcome	pval.outcome	se.exposure	pval.exposure	F statistics
rs3747207	A	G	A	G	0.630949	0.437	0.226401	0.2266	0.1726	0.01136	0.109809	9.14576e-09	33.0151
rs73209520	A	G	A	G	1.42678	-1.0272	0.011084	0.01079	0.6916	0.1375	0.307494	3.48353e-06	21.5298
rs74437338	A	G	A	G	0.706079	0.2254	0.101563	0.1018	0.2358	0.3391	0.143459	8.57472e-07	24.2243
List of the 14 liver fibrosis and cirrhosis SNPs for VD
SNP	effect_allele.exposure	other_allele.exposure	effect_allele.outcome	other_allele.outcome	beta.exposure	beta.outcome	eaf.exposure	eaf.outcome	se.outcome	pval.outcome	se.exposure	pval.exposure	F statistics
rs10814133	A	G	A	G	-0.177976	0.0336	0.348333	0.3479	0.1521	0.8253	0.0353452	4.77e-07	25.3549
rs116859664	T	C	T	C	-1.20365	-0.3835	0.00948783	0.009366	0.8309	0.6445	0.247883	1.2e-06	23.578
rs117425352	A	G	A	G	0.609947	-0.5337	0.0108254	0.01072	0.7474	0.4752	0.130556	2.98e-06	21.8268
rs12665578	T	C	T	C	0.192489	0.1597	0.197917	0.1976	0.1825	0.3814	0.0396599	1.21e-06	23.5564
rs1802295	T	C	T	C	-0.166734	-0.2479	0.311719	0.312	0.1567	0.1136	0.036299	4.36e-06	21.0989
rs191329273	C	T	C	T	0.377404	0.1629	0.0966008	0.0967	0.2479	0.5111	0.0503884	6.89e-14	56.0986
rs2158241	A	G	A	G	-0.173418	-0.1165	0.354191	0.3535	0.1497	0.4363	0.0349909	7.19e-07	24.5628
rs2475526	G	A	G	A	-0.183827	-0.3076	0.799269	0.8004	0.18	0.0875508	0.0394907	3.24e-06	21.6685
rs28636836	T	C	T	C	-0.201866	-0.1384	0.21707	0.2162	0.1741	0.4267	0.0413138	1.03e-06	23.8746
rs28929474	T	C	T	C	0.484426	1.7243	0.0196812	0.01963	0.602	0.004181	0.101175	1.68e-06	22.925
rs3747207	A	G	A	G	0.421739	0.437	0.225534	0.2266	0.1726	0.01136	0.0359682	9.45e-32	137.483
rs62407980	T	C	T	C	0.342673	0.0362	0.0501499	0.0502	0.3368	0.9144	0.068725	6.16e-07	24.8617
rs77062257	T	A	T	A	-0.32894	0.3897	0.074171	0.07309	0.2796	0.1634	0.0685304	1.59e-06	23.0392
rs8100204	A	G	A	G	0.266069	0.0467	0.158134	0.1599	0.2	0.8152	0.0427637	4.91e-10	38.7113
Abbreviations: cALT, chronically-elevated serum alanine aminotransferase levels; SNPs, single nucleotide polymorphisms; MR, Mendelian randomization; VD, vascular dementia; MASH, metabolic dysfunction-associated steatohepatitis.

## Sheet: Table S6
Mendelian randomization analysis of MASLD and VD after exclusion of confounding
IVs	Analysis	OR	95%CI	P value
cALT (44 SNPs)	IVW	1.994	0.983,4.045	0.056
	MR Egger	5.322	1.675,16.914	0.007*
	Weighted median	3.025	1.139,8.038	0.026*
Imaging (10 SNPs)	IVW	10.345	0.994,107.639	0.051
	MR Egger	85.836	3.248,2268.102	0.029*
	Weighted median	39.804	3.309,478.740	0.004*
Imaging and biopsy (8 SNPs)	IVW	1.54	1.000,2.371	0.05
	MR Egger	2.394	1.264,4.533	0.037*
	Weighted median	1.665	1.038,2.669	0.034*
Abbreviations: MASLD, metabolic-dysfunction associated steatotic liver disease; VD, vascular dementia; IVs, instrumental variables; OR, odds ratio; CI, confidence interval; cALT, chronically elevated serum alanine aminotransferase level; SNPs, single-nucleotide polymorphisms; IVW, inverse variance weighted.

## Sheet: Table S7 DLB
List of the 49 cALT SNPs in the MR analysis for DLB
SNP	effect_allele.exposure	other_allele.exposure	effect_allele.outcome	other_allele.outcome	beta.exposure	beta.outcome	eaf.exposure	eaf.outcome	se.outcome	pval.outcome	se.exposure	pval.exposure	F statistics
rs10201587	G	A	G	A	-0.044	-0.00255225	0.477	0.486466	0.0366619	0.9445	0.006	4.18e-12	53.7778
rs10883451	C	T	C	T	-0.152	0.00455959	0.437	0.461137	0.0370016	0.901987	0.007	2.65e-112	471.51
rs11601507	A	C	A	C	0.099	0.0773591	0.072	0.0747455	0.0703622	0.271567	0.013	1.53e-14	57.9941
rs11621792	T	C	T	C	0.042	-0.00205611	0.415	0.459275	0.0371681	0.955875	0.007	5.48e-10	36
rs11683367	C	T	C	T	-0.057	0.0529339	0.402	0.395704	0.0376642	0.159867	0.007	6.38e-18	66.3061
rs11683409	G	C	G	C	0.044	-0.00168041	0.41	0.385026	0.0378814	0.964626	0.007	9.19e-12	39.5102
rs12149380	G	C	G	C	0.048	0.00722384	0.228	0.256519	0.0426975	0.86571	0.008	2.25e-09	36
rs12500824	A	G	A	G	0.047	0.00744224	0.391	0.350633	0.0390128	0.848747	0.007	7.92e-13	45.0816
rs132665	G	A	G	A	-0.066	-0.00788299	0.145	0.156568	0.0515339	0.87842	0.01	1.18e-11	43.56
rs13389219	T	C	T	C	-0.053	0.0456519	0.432	0.400174	0.0377475	0.226504	0.007	8.2e-16	57.3265
rs146774114	A	G	A	G	-0.157	-0.0379574	0.015	0.0173827	0.149254	0.799253	0.028	2.5e-08	31.4401
rs1547014	T	C	T	C	-0.064	0.0637726	0.342	0.294512	0.0399726	0.1106	0.007	1.57e-21	83.5918
rs1626329	T	C	T	C	0.05	-0.0586731	0.388	0.396946	0.0378314	0.12092	0.007	2.61e-14	51.0204
rs1658943	T	C	T	C	-0.049	0.0341695	0.158	0.145518	0.0516335	0.508152	0.009	3.54e-08	29.642
rs17036160	T	C	T	C	-0.068	0.024478	0.115	0.112863	0.0581849	0.673957	0.011	3.39e-10	38.2149
rs174535	C	T	C	T	-0.064	0.0644573	0.336	0.324311	0.0394552	0.102332	0.007	1.59e-20	83.5918
rs17598226	G	C	G	C	-0.042	0.0271092	0.261	0.273032	0.0417298	0.515987	0.007	5.61e-09	36
rs1801689	C	A	C	A	0.17	0.0707194	0.031	0.0346412	0.102279	0.489314	0.019	1.46e-18	80.0554
rs2296285	A	T	A	T	0.039	0.00215767	0.335	0.335982	0.0391644	0.956152	0.007	1.76e-08	31.0408
rs2642438	A	G	A	G	-0.075	0.0145634	0.274	0.290042	0.0408342	0.721395	0.007	6.65e-24	114.796
rs2737217	A	G	A	G	0.044	0.0238337	0.392	0.42004	0.0375402	0.525446	0.007	3.92e-10	39.5102
rs28929474	T	C	T	C	0.492	0.0299083	0.017	0.0163894	0.140193	0.831056	0.027	9.01e-73	332.049
rs2943652	C	T	C	T	-0.062	-0.00732678	0.353	0.364664	0.03816	0.847736	0.007	1.04e-19	78.449
rs2980888	T	C	T	C	0.13	-0.00242293	0.286	0.316861	0.0402015	0.951949	0.007	4.21e-72	344.898
rs340009	A	C	A	C	0.043	0.0118989	0.399	0.370375	0.0383797	0.756537	0.007	3.65e-11	37.7347
rs36086195	C	T	C	T	-0.043	-0.0260894	0.475	0.436057	0.0371795	0.482852	0.007	4.5e-10	37.7347
rs3810367	G	T	G	T	0.037	-0.043085	0.374	0.383536	0.0381098	0.25824	0.007	3.77e-08	27.9388
rs3852142	T	A	T	A	-0.072	0.000289958	0.077	0.0676682	0.0744446	0.996887	0.013	1.9e-08	30.6746
rs3935942	A	C	A	C	0.055	0.0550751	0.384	0.398808	0.0379599	0.146782	0.007	2.72e-15	61.7347
rs4734654	G	A	G	A	-0.044	-0.0801477	0.342	0.368388	0.0387181	0.0384503	0.007	1.55e-10	39.5102
rs4805033	G	A	G	A	-0.037	0.0524217	0.439	0.458654	0.0371183	0.157843	0.007	3.06e-08	27.9388
rs4841132	A	G	A	G	0.123	-0.0380186	0.106	0.077725	0.069096	0.582166	0.011	6.62e-32	125.033
rs4918722	C	T	C	T	0.077	-0.061602	0.277	0.308667	0.0410687	0.133619	0.008	1.75e-23	92.6406
rs56094641	G	A	G	A	0.042	0.0158241	0.377	0.421033	0.0375851	0.67367	0.007	1.36e-09	36
rs56175344	G	C	G	C	-0.128	0.0388553	0.124	0.119816	0.0555123	0.484014	0.01	4.6e-40	163.84
rs58542926	T	C	T	C	0.209	0.00102947	0.07	0.0679166	0.0736855	0.988877	0.013	6.54e-62	258.467
rs6059896	C	T	C	T	0.047	0.0159201	0.485	0.513658	0.0373577	0.669993	0.006	1.8e-13	61.3611
rs6541349	C	T	C	T	0.049	-0.0994933	0.268	0.164018	0.0508232	0.0502724	0.008	1.76e-09	37.5156
rs6543007	T	C	T	C	0.036	-0.0126406	0.431	0.364539	0.0385507	0.743	0.007	5e-08	26.449
rs6734238	G	A	G	A	-0.057	0.0199889	0.407	0.414577	0.0377596	0.596532	0.006	4.94e-19	90.25
rs7168849	G	A	G	A	-0.064	-0.0693147	0.235	0.0956047	0.0635859	0.275671	0.009	1.67e-11	50.5679
rs738408	T	C	T	C	0.267	-0.0651104	0.239	0.234542	0.0442474	0.141156	0.008	1e-200	1113.89
rs7653249	C	G	C	G	-0.076	-0.0312028	0.229	0.258629	0.0425146	0.462988	0.008	3.51e-22	90.25
rs79598313	T	C	T	C	0.172	0.0394611	0.021	0.0191209	0.131829	0.764703	0.024	4.91e-13	51.3611
rs799165	A	T	A	T	0.06	0.0549805	0.125	0.116464	0.0563589	0.3293	0.01	1.32e-09	36
rs8082024	C	T	C	T	0.042	0.0391149	0.322	0.200273	0.0459291	0.394426	0.007	2.32e-08	36
rs848559	T	A	T	A	-0.055	-0.0789155	0.141	0.157934	0.0516077	0.126228	0.01	1.58e-08	30.25
rs934295	A	T	A	T	0.058	-0.065325	0.36	0.302707	0.0405585	0.107258	0.007	2.93e-16	68.6531
rs9668670	T	A	T	A	-0.054	0.0564748	0.346	0.329898	0.0387982	0.145521	0.007	2.89e-15	59.5102
List of the 16 cALT SNPs included in the imaging cohort for DLB
SNP	effect_allele.exposure	other_allele.exposure	effect_allele.outcome	other_allele.outcome	beta.exposure	beta.outcome	eaf.exposure	eaf.outcome	se.outcome	pval.outcome	se.exposure	pval.exposure
rs13389219	T	C	T	C	-0.019	0.0456519	0.399	0.400174	0.0377475	0.226504	0.005	4.86e-05
rs17036160	T	C	T	C	-0.018	0.024478	0.112	0.112863	0.0581849	0.673957	0.005	0.000186
rs17598226	G	C	G	C	-0.026	0.0271092	0.257	0.273032	0.0417298	0.515987	0.005	5.21e-08
rs1801689	C	A	C	A	0.023	0.0707194	0.029	0.0346412	0.102279	0.489314	0.005	1.24e-06
rs2207132	A	G	A	G	0.015	0.165379	0.032	0.0330271	0.100165	0.0987256	0.005	0.002
rs2642438	A	G	A	G	-0.033	0.0145634	0.282	0.290042	0.0408342	0.721395	0.005	2.26e-12
rs2737217	A	G	A	G	0.009	0.0238337	0.421	0.42004	0.0375402	0.525446	0.005	0.047
rs2943652	C	T	C	T	-0.014	-0.00732678	0.351	0.364664	0.03816	0.847736	0.005	0.003
rs2980888	T	C	T	C	0.03	-0.00242293	0.296	0.316861	0.0402015	0.951949	0.005	2.86e-10
rs34123446	G	A	G	A	-0.011	-0.0178321	0.467	0.493792	0.0366901	0.626957	0.005	0.019
rs3935942	A	C	A	C	0.011	0.0550751	0.417	0.398808	0.0379599	0.146782	0.005	0.024
rs4918722	C	T	C	T	0.038	-0.061602	0.274	0.308667	0.0410687	0.133619	0.005	1.46e-15
rs56094641	G	A	G	A	0.013	0.0158241	0.386	0.421033	0.0375851	0.67367	0.005	0.007
rs58542926	T	C	T	C	0.106	0.00102947	0.073	0.0679166	0.0736855	0.988877	0.005	3.38e-112
rs738408	T	C	T	C	0.125	-0.0651104	0.226	0.234542	0.0442474	0.141156	0.005	5.4e-155
rs7653249	C	G	C	G	-0.013	-0.0312028	0.251	0.258629	0.0425146	0.462988	0.005	0.005
List of the 27 cALT SNPs included in the biopsy cohort for DLB
SNP	effect_allele.exposure	other_allele.exposure	effect_allele.outcome	other_allele.outcome	beta.exposure	beta.outcome	eaf.exposure	eaf.outcome	se.outcome	pval.outcome	se.exposure	pval.exposure
rs10883451	C	T	C	T	-0.125	0.00455959	0.463	0.461137	0.0370016	0.901987	0.024	1.34e-07
rs11601507	A	C	A	C	0.109	0.0773591	0.073	0.0747455	0.0703622	0.271567	0.051	0.03151
rs11621792	T	C	T	C	0.057	-0.00205611	0.441	0.459275	0.0371681	0.955875	0.026	0.02908
rs132665	G	A	G	A	-0.092	-0.00788299	0.145	0.156568	0.0515339	0.87842	0.04	0.02174
rs13389219	T	C	T	C	-0.095	0.0456519	0.383	0.400174	0.0377475	0.226504	0.023	3.86e-05
rs146774114	A	G	A	G	-0.287	-0.0379574	0.015	0.0173827	0.149254	0.799253	0.129	0.02594
rs17036160	T	C	T	C	-0.082	0.024478	0.117	0.112863	0.0581849	0.673957	0.036	0.02508
rs17598226	G	C	G	C	-0.112	0.0271092	0.253	0.273032	0.0417298	0.515987	0.026	1.45e-05
rs1801689	C	A	C	A	0.26	0.0707194	0.031	0.0346412	0.102279	0.489314	0.065	5.65e-05
rs2207132	A	G	A	G	0.297	0.165379	0.033	0.0330271	0.100165	0.0987256	0.088	0.00069
rs2642438	A	G	A	G	-0.18	0.0145634	0.278	0.290042	0.0408342	0.721395	0.027	1.5e-11
rs28929474	T	C	T	C	0.543	0.0299083	0.021	0.0163894	0.140193	0.831056	0.076	7.28e-13
rs2943652	C	T	C	T	-0.062	-0.00732678	0.349	0.364664	0.03816	0.847736	0.023	0.006033
rs2980888	T	C	T	C	0.178	-0.00242293	0.312	0.316861	0.0402015	0.951949	0.025	2.42e-12
rs36086195	C	T	C	T	-0.067	-0.0260894	0.425	0.436057	0.0371795	0.482852	0.023	0.003698
rs3935942	A	C	A	C	0.054	0.0550751	0.416	0.398808	0.0379599	0.146782	0.022	0.0149
rs4683438	T	G	T	G	-0.07	-0.0118034	0.321	0.337969	0.0387867	0.760894	0.026	0.007175
rs4734654	G	A	G	A	-0.08	-0.0801477	0.354	0.368388	0.0387181	0.0384503	0.024	0.00112
rs4918722	C	T	C	T	0.127	-0.061602	0.299	0.308667	0.0410687	0.133619	0.025	4.18e-07
rs56094641	G	A	G	A	0.089	0.0158241	0.417	0.421033	0.0375851	0.67367	0.024	0.000239
rs58542926	T	C	T	C	0.532	0.00102947	0.081	0.0679166	0.0736855	0.988877	0.042	8.23e-37
rs6734238	G	A	G	A	-0.105	0.0199889	0.391	0.414577	0.0377596	0.596532	0.025	2.28e-05
rs738408	T	C	T	C	0.686	-0.0651104	0.292	0.234542	0.0442474	0.141156	0.025	9.96e-161
rs79598313	T	C	T	C	0.194	0.0394611	0.023	0.0191209	0.131829	0.764703	0.087	0.02582
rs8082024	C	T	C	T	0.052	0.0391149	0.227	0.200273	0.0459291	0.394426	0.026	0.04413
rs848559	T	A	T	A	-0.113	-0.0789155	0.144	0.157934	0.0516077	0.126228	0.036	0.001494
rs9668670	T	A	T	A	-0.066	0.0564748	0.331	0.329898	0.0387982	0.145521	0.024	0.006681
List of the 12 cALT SNPs included in both the imaging and biopsy cohorts for DLB
SNP	effect_allele.exposure	other_allele.exposure	effect_allele.outcome	other_allele.outcome	beta.exposure	beta.outcome	eaf.exposure	eaf.outcome	se.outcome	pval.outcome	se.exposure	pval.exposure
rs13389219	T	C	T	C	-0.095	0.0456519	0.432	0.400174	0.0377475	0.226504	0.023	3.86e-05
rs17036160	T	C	T	C	-0.082	0.024478	0.115	0.112863	0.0581849	0.673957	0.036	0.025
rs1801689	C	A	C	A	0.26	0.0707194	0.031	0.0346412	0.102279	0.489314	0.065	5.65e-05
rs2207132	A	G	A	G	0.297	0.165379	0.028	0.0330271	0.100165	0.0987256	0.088	0.00069
rs2642438	A	G	A	G	-0.18	0.0145634	0.274	0.290042	0.0408342	0.721395	0.027	1.5e-11
rs2943652	C	T	C	T	-0.062	-0.00732678	0.353	0.364664	0.03816	0.847736	0.023	0.006
rs2980888	T	C	T	C	0.178	-0.00242293	0.286	0.316861	0.0402015	0.951949	0.025	2.42e-12
rs3935942	A	C	A	C	0.054	0.0550751	0.384	0.398808	0.0379599	0.146782	0.022	0.015
rs4918722	C	T	C	T	0.127	-0.061602	0.277	0.308667	0.0410687	0.133619	0.025	4.18e-07
rs56094641	G	A	G	A	0.089	0.0158241	0.377	0.421033	0.0375851	0.67367	0.024	0.000239
rs58542926	T	C	T	C	0.532	0.00102947	0.07	0.0679166	0.0736855	0.988877	0.042	8.23e-37
rs738408	T	C	T	C	0.686	-0.0651104	0.239	0.234542	0.0442474	0.141156	0.025	9.96e-161
List of the 3 MASH SNPs for DLB
SNP	effect_allele.exposure	other_allele.exposure	effect_allele.outcome	other_allele.outcome	beta.exposure	beta.outcome	eaf.exposure	eaf.outcome	se.outcome	pval.outcome	se.exposure	pval.exposure	F statistics
rs3747207	A	G	A	G	0.630949	-0.0699751	0.226401	0.2333	0.0443146	0.114321	0.109809	9.14576e-09	33.0151
rs73209520	A	G	A	G	1.42678	0.0124423	0.011084	0.0145269	0.150685	0.934182	0.307494	3.48353e-06	21.5298
rs74437338	A	G	A	G	0.706079	-0.00976957	0.101563	0.0870375	0.065212	0.880914	0.143459	8.57472e-07	24.2243
List of the 13 liver fibrosis and cirrhosis SNPs for DLB
SNP	effect_allele.exposure	other_allele.exposure	effect_allele.outcome	other_allele.outcome	beta.exposure	beta.outcome	eaf.exposure	eaf.outcome	se.outcome	pval.outcome	se.exposure	pval.exposure	F statistics
rs10814133	A	G	A	G	-0.177976	0.0343918	0.348333	0.397566	0.0382654	0.368718	0.0353452	4.76892e-07	25.3549
rs116859664	T	C	T	C	-1.20365	0.0626837	0.00948783	0.0358828	0.10009	0.531107	0.247883	1.19961e-06	23.578
rs117425352	A	G	A	G	0.609947	-0.00689773	0.0108254	0.0213558	0.125742	0.956251	0.130556	2.98421e-06	21.8268
rs12665578	T	C	T	C	0.192489	0.0304322	0.197917	0.191582	0.0459818	0.508083	0.0396599	1.21297e-06	23.5564
rs1289239	A	G	A	G	-0.165656	0.0163906	0.419188	0.50596	0.0371997	0.65949	0.0336383	8.4524e-07	24.2519
rs1802295	T	C	T	C	-0.166734	-0.0797697	0.311719	0.297492	0.0409164	0.0512271	0.036299	4.36214e-06	21.0989
rs2158241	A	G	A	G	-0.173418	0.0568623	0.354191	0.256146	0.04196	0.175372	0.0349909	7.19234e-07	24.5628
rs2475526	G	A	G	A	-0.183827	-0.0610292	0.799269	0.755029	0.0427175	0.153098	0.0394907	3.24071e-06	21.6685
rs28636836	T	C	T	C	-0.201866	0.0103166	0.21707	0.252297	0.0422769	0.80713	0.0413138	1.02818e-06	23.8746
rs28929474	T	C	T	C	0.484426	0.0299083	0.0196812	0.0163894	0.140193	0.831056	0.101175	1.68453e-06	22.925
rs3747207	A	G	A	G	0.421739	-0.0699751	0.225534	0.2333	0.0443146	0.114321	0.0359682	9.45366e-32	137.483
rs62407980	T	C	T	C	0.342673	-0.0113158	0.0501499	0.034517	0.0996743	0.909616	0.068725	6.15942e-07	24.8617
rs8100204	A	G	A	G	0.266069	0.00998003	0.158134	0.130246	0.05493	0.855863	0.0427637	4.91372e-10	38.7113
Abbreviations: cALT, chronically-elevated serum alanine aminotransferase levels; SNPs, single nucleotide polymorphisms; MR, Mendelian randomization; DLB, dementia with lewy bodies; MASH, metabolic dysfunction-associated steatohepatitis.

## Sheet: Table S8 FTD
List of the 4 cALT SNPs in the MR analysis for FTD
SNP	effect_allele.exposure	other_allele.exposure	effect_allele.outcome	other_allele.outcome	beta.exposure	beta.outcome	eaf.exposure	eaf.outcome	se.outcome	pval.outcome	se.exposure	pval.exposure	F statistics
rs1547014	T	C	T	C	-0.064	0.001998	0.342	0.319902	0.0590722	0.973	0.007	1.57e-21	83.5918
rs2737217	A	G	A	G	0.044	-0.0299439	0.392	0.437157	0.0690972	0.6647	0.007	3.92e-10	39.5102
rs340009	A	C	A	C	0.043	-0.0164343	0.399	0.394536	0.0701783	0.8148	0.007	3.65e-11	37.7347
rs6543007	T	C	T	C	0.036	0.0227395	0.431	0.38482	0.0695166	0.743599	0.007	5e-08	26.449
List of the 1 cALT SNP included in the imaging cohort for FTD
SNP	effect_allele.exposure	other_allele.exposure	effect_allele.outcome	other_allele.outcome	beta.exposure	beta.outcome	eaf.exposure	eaf.outcome	se.outcome	pval.outcome	se.exposure	pval.exposure
rs2737217	A	G	A	G	0.009	-0.0299439	0.421	0.437157	0.0690972	0.6647	0.005	0.047
List of the 1 cALT SNP included in the biopsy cohort for FTD
SNP	effect_allele.exposure	other_allele.exposure	effect_allele.outcome	other_allele.outcome	beta.exposure	beta.outcome	eaf.exposure	eaf.outcome	se.outcome	pval.outcome	se.exposure	pval.exposure
rs4683438	T	G	T	G	-0.07	0.0506931	0.321	0.330507	0.0729039	0.4868	0.026	0.007175
List of the 2 liver fibrosis and cirrhosis SNPs for FTD
SNP	effect_allele.exposure	other_allele.exposure	effect_allele.outcome	other_allele.outcome	beta.exposure	beta.outcome	eaf.exposure	eaf.outcome	se.outcome	pval.outcome	se.exposure	pval.exposure	F statistics
rs10814133	A	G	A	G	-0.177976	0.0843411	0.348333	0.39084	0.0697296	0.2265	0.0353452	4.76892e-07	25.3549
rs1802295	T	C	T	C	-0.166734	0.00299551	0.311719	0.304902	0.0702738	0.966	0.036299	4.36214e-06	21.0989
Abbreviations: cALT, chronically-elevated serum alanine aminotransferase levels; SNPs, single nucleotide polymorphisms; MR, Mendelian randomization; FTD, frontotemporal dementia; MASH, metabolic dysfunction-associated steatohepatitis.
